# Supplementary material for: Capture, mutual inhibition and release mechanism for aPKC–Par6 and its multisite polarity substrate Lgl
Source: Nat Struct Mol Biol. 2025 Jan 6;32(4):729–39. doi: 10.1038/s41594-024-01425-0 (PMC11996676; doi:10.1038/s41594-024-01425-0)
Supplement: Supplementary file 4 — Statistical source data. [file 41594_2024_1425_MOESM4_ESM.xlsx]

## Sheet: Fig 2g
N-term exp 1						C-term exp 1
Number	Volume	Volume	Volume				Volume	Volume	Volume
1	2591488	4678133	471387	N-term			2.64154e+06	2.61118e+06	2513270	C-term
Number	Volume	Volume	Volume				Volume	Volume	Volume
1	19132531	18471555	59677422	Re:Llgl1			1.2686e+07	1.00493e+07	4.11117e+07	Re:Llgl1
	0.135449	0.253261	0.00789891				0.208224	0.259835	0.0611328
	1	1.86979	0.0583164				1	1.24786	0.293591
	-ATP	ATP	pptase				-ATP	ATP	pptase
N-term exp 2 and 3						C-term exp 2 and 3
Number	Volume	Volume	Volume			Number	Volume	Volume	Volume
1	1.13458e+07	17731751	124966	N-term		1	10409258	1.06543e+07	3.37776e+06	C-term
	Volume	Volume	Volume				Volume	Volume	Volume
	5670219	3.78749e+06	968823	Re:Llgl1			4.25112e+06	4.26784e+06	2084432	Re:Llgl1
	2.00094	4.68167	0.128987				2.44859	2.49641	1.62047
	1	2.33973	0.0644635				1	1.01953	0.661796
	-ATP	ATP	pptase				-ATP	ATP	pptase
	Volume	Volume	Volume				Volume	Volume	Volume
	1.11941e+07	30136188	393450	N-term			1.13377e+07	14126996	6673223	C-term
	Volume	Volume	Volume				Volume	Volume	Volume
	3.19063e+06	4876769	3259017	Re:Llgl1			6.37172e+06	7.31333e+06	4.92168e+06	Re:Llgl1
	3.50843	6.17954	0.120727				1.77939	1.93168	1.35588
	1	1.76134	0.0344105				1	1.08559	0.761996
	-ATP	ATP	pptase				-ATP	ATP	pptase
