# Supplementary material for: Capture, mutual inhibition and release mechanism for aPKC–Par6 and its multisite polarity substrate Lgl
Source: Nat Struct Mol Biol. 2025 Jan 6;32(4):729–39. doi: 10.1038/s41594-024-01425-0 (PMC11996676; doi:10.1038/s41594-024-01425-0)
Supplement: Supplementary file 6 — Statistical source data. [file 41594_2024_1425_MOESM6_ESM.xlsx]

## Sheet: Fig 3b
Ref Band	Lane 1	Lane 2	Lane 3	Lane 4	Lane 5	Lane 6
Number	Volume	Volume	Volume	Volume	Volume	Volume
1	8.36656e+07	6.13369e+07	5.81652e+07	51907689	6.66513e+07	6.04999e+07		Llgl2
2	1.12671e+06			69633198	507319	8.61562e+06		Myc
	0.0134668	0	0	1.34148	0.00761155	0.142407
aPKC	0.0100387	0	0	1	0.00567399	0.106157
	WT+WT	WT+DIPD	RPYSR+WT	WT+WT+P6	WT+DIPD+P6	RPYSR+WT+P6
Ref Band	Lane 1	Lane 2	Lane 3	Lane 4	Lane 5	Lane 6
Number	Volume	Volume	Volume	Volume	Volume	Volume
1	8.11812e+07	57634196	7.16635e+07	7.83126e+07	7.12514e+07	8.46287e+07		Llgl2
2	34575.8			2.06981e+07				Myc
	0.000425908	0	0	0.264301	0	0
aPKC	0.00161145	0	0	1	0	0
	WT+WT	WT+DIPD	RPYSR+WT	WT+WT+P6	WT+DIPD+P6	RPYSR+WT+P6
Ref Band	Lane 1	Lane 2	Lane 3	Lane 4	Lane 5	Lane 6
Number	Volume	Volume	Volume	Volume	Volume	Volume
1	1.17719e+08	8.55653e+07	80680475	1.19121e+08	2.22596e+08	1.93835e+08		Llgl2
2	1.41286e+06	218594	405174	77256119	197814	1.82656e+07		Myc
	0.0120019	0.0025547	0.00502196	0.648551	0.00088867	0.0942331
aPKC	0.0185058	0.00393909	0.00774336	1	0.00137024	0.145298
	WT+WT	WT+DIPD	RPYSR+WT	WT+WT+P6	WT+DIPD+P6	RPYSR+WT+P6
no band detected

## Sheet: Fig 3c
Ref Band	Lane 1	Lane 2	Lane 3	Lane 4	Lane 5	Lane 6	Lane 7
Number	Volume	Volume	Volume	Volume	Volume	Volume	Volume
1	57882	44478	54845	45192	28955	26733	24169		Llgl2
2	3931	31850	24785	1757	17825	21062	1489		Myc
	0.067914	0.716084	0.45191	0.0388786	0.61561	0.787865	0.0616078
aPKC	0.0948408	1	0.631085	0.0542933	0.85969	1.10024	0.0860343
	WT-P6	WT+P6	RA	NE	IQ	IA	AxNQ
Ref Band	Lane 1	Lane 2	Lane 3	Lane 4	Lane 5	Lane 6	Lane 7
Number	Volume	Volume	Volume	Volume	Volume	Volume	Volume
1	38255347	26915932	3.60464e+07	28934049	30880714	38133211	4.02503e+07		Llgl2
2	236	5.38847e+06	9341396	328	5.8059e+06	1.23277e+07	167.5		Myc
	6.16907e-06	0.200196	0.259149	1.13361e-05	0.18801	0.323281	4.16146e-06
aPKC	3.08151e-05	1	1.29448	5.66251e-05	0.939131	1.61482	2.07869e-05
	WT-P6	WT+P6	RA	NE	IQ	IA	AxNQ
Ref Band	Lane 2	Lane 3	Lane 4	Lane 5	Lane 6	Lane 7	Lane 8
Number	Volume	Volume	Volume	Volume	Volume	Volume	Volume
1	2.63092e+08	1.52748e+08	1.85312e+08	1.53908e+08	1.66267e+08	1.34857e+08	120486347		Llgl2
2		73195080	7.58931e+07	1.67028e+07	1.06431e+08	1.00002e+08	1.01743e+07		Myc
	0	0.479188	0.409543	0.108525	0.640121	0.74154	0.0844433
aPKC	0	1	0.85466	0.226476	1.33584	1.54749	0.176222
	WT-P6	WT+P6	RA	NE	IQ	IA	AxNQ
