# Supplementary material for: Capture, mutual inhibition and release mechanism for aPKC–Par6 and its multisite polarity substrate Lgl
Source: Nat Struct Mol Biol. 2025 Jan 6;32(4):729–39. doi: 10.1038/s41594-024-01425-0 (PMC11996676; doi:10.1038/s41594-024-01425-0)
Supplement: Supplementary file 8 — Statistical source data. [file 41594_2024_1425_MOESM8_ESM.xlsx]

## Sheet: Fig 4c
slide	intact ZO1	partial ZO1	loss of ZO1
WT_NoDox1	45	22	21
WT_NoDox2	95	26	12
	140	48	33	221
	0.633484	0.217195	0.149321	1
I700N_NoDox1	51	17	18
I700N_NoDox2	62	21	34
	113	38	52	203
	0.55665	0.187192	0.256158	1
WT_Dox1	0	0	85
WT_Dox2	0	3	104
	0	3	189	192
	0	0.015625	0.984375	1
I700N_Dox1	30	15	21
I700N_Dox2	31	6	29
I700N_Dox3	37	8	17
	98	29	67	194
	0.505155	0.149485	0.345361	1

## Sheet: Fig 4d
WT	I700N	AxA	RPYSR	S3A	WT	I700N	AxA	RPYSR	S3A
Volume	Volume	Volume	Volume	Volume	Volume	Volume	Volume	Volume	Volume
4.32594e+07	68376453	6.14455e+07	6.486e+07	69346736	50307267	5.90737e+07	5.3449e+07	54401527	5.86879e+07	Llgl
1.75004e+07	5.22726e+06	2.53941e+07	11102277	16163767	17049381	1.65159e+07	2.21215e+07	7716244	2.12081e+07	aPKC
0.404545	0.0764483	0.413278	0.171173	0.233086	0.338905	0.279582	0.41388	0.141839	0.361371
1	0.188973	1.02159	0.423124	0.576168	0.837743	0.691101	1.02308	0.350613	0.893276
WT	I700N	AxA	RPYSR	S3A	WT	I700N	AxA	RPYSR	S3A
Volume	Volume	Volume	Volume	Volume	Volume	Volume	Volume	Volume	Volume
6.5914e+07	1.19581e+07	8.95548e+07	6.72838e+07	5.63777e+07	8.69572e+07	1.40245e+07	1.49228e+08	1.2203e+08	9.94097e+07	Llgl
4.92659e+06	5675	4.54797e+06	462996	4.69749e+06	6.10431e+06	424771	1.33396e+07	570830	5.16456e+06	aPKC
0.0747426	0.000474573	0.0507842	0.00688124	0.0833219	0.070199	0.0302879	0.0893912	0.0046778	0.0519523
1	0.00634943	0.679454	0.0920658	1.11478	0.939209	0.405229	1.19599	0.0625854	0.695083
WT	I700N	AxA	RPYSR	S3A	WT	I700N	AxA	RPYSR	S3A
Volume	Volume	Volume	Volume	Volume	Volume	Volume	Volume	Volume	Volume
8.34876e+07	62050138	74135034	65620465	62777757	8.63043e+07	60811054	92017504	9.68076e+07	77049673	Llgl
10526493		10902651	3247046	9597140	10568996	4260634	12006929	3599414	5106568	aPKC
0.126085	0	0.147065	0.0494822	0.152875	0.122462	0.0700635	0.130485	0.0371811	0.0662763
1	0	1.1664	0.392453	1.21248	0.971268	0.555686	1.0349	0.29489	0.52565
WT	I700N	AxA	RPYSR	S3A	WT	I700N	AxA	RPYSR	S3A
Volume	Volume	Volume	Volume	Volume	Volume	Volume	Volume	Volume	Volume
3.08642e+07	33875239	6.98489e+07	7.19046e+07	7.93136e+07	7.2253e+07	4.89031e+07	6.12579e+07	3.52164e+07	2.26489e+07	Llgl
2.38391e+07	6.95413e+06	5.65649e+07	1.06277e+07	4.30163e+07	3.12515e+07	44206607	3.95914e+07	7.1878e+06	1.55315e+07	aPKC
0.772384	0.205286	0.809817	0.147803	0.542358	0.432529	0.903964	0.646306	0.204104	0.685751
1	0.265783	1.04846	0.19136	0.702187	0.559991	1.17035	0.836768	0.264252	0.887836
no band detected

## Sheet: Fig 4e
WT	IE	ASA	RPYSR	AAA
Volume	Volume	Volume	Volume
1.16513e+06	2455427	1.50702e+06	683356		N-term
30098213	33160343	49065216	2.92506e+07		C-term
WT	IE	ASA	RPYSR	AAA
Volume	Volume	Volume	Volume	Volume
35472076	14439473	48006906	39166840	19664012	re:Llgl2 N-term
34045404	12817752	4.42477e+07	40472472	21431480	re:Llgl2 C-term
0.0328464	0.17005	0.0313918	0.0174473	0
0.884061	2.58706	1.10888	0.722727	0
1	5.17711	0.955714	0.531179	0
1	2.92634	1.2543	0.817509	0
WT	IE	ASA	RPYSR	AAA
Volume	Volume	Volume	Volume
3.83688e+06	8.33537e+06	7.50026e+06	1748023		N-term
16502243	1.50248e+07	2.65379e+07	1.45e+07		C-term
WT	IE	ASA	RPYSR	AAA
Volume	Volume	Volume	Volume	Volume
1.5592e+07	12299684	19832926	17038283	1.25093e+07	re:Llgl2 N-term
14310572	8.70613e+06	11002261	13847933	6139890	re:Llgl2 C-term
0.24608	0.67769	0.378172	0.102594	0
1.15315	1.72577	2.41204	1.04709	0
1	2.75394	1.53679	0.416912	0
1	1.49657	2.0917	0.908025	0
WT	IE	ASA	RPYSR	AAA
Volume	Volume	Volume	Volume	Volume
1231035	2299949	2.61962e+06	185290	90235.6	N-term
7242352	6.10155e+06	2.60512e+07	821432		C-term
WT	IE	ASA	RPYSR	AAA
Volume	Volume	Volume	Volume	Volume
49597647	20414806	56580462	41189763	21346384	re:Llgl2 N-term
27474578	10482791	35466077	25647847	12241956	re:Llgl2 C-term
0.0248204	0.112661	0.0462991	0.00449844	0.00422721
0.263602	0.582054	0.734539	0.0320273	0
1	4.53904	1.86536	0.18124	0.170312
1	2.20808	2.78655	0.121499	0
WT	IE	ASA	RPYSR	AAA
Volume	Volume	Volume	Volume	Volume
1.71007e+06	1.00933e+06	3.10336e+06	498496	363148	N-term
8295194	3.09902e+06	1.28815e+07	2.6991e+06	7792.5	C-term
WT	IE	ASA	RPYSR	AAA
Volume	Volume	Volume	Volume	Volume
8.11262e+06	1.29004e+06	11012668	10077588	8077695	re:Llgl2 N-term
5931684	1.32737e+06	7035967	8.71232e+06	5917167	re:Llgl2 C-term
0.210791	0.7824	0.281799	0.0494658	0.0449569
1.39846	2.3347	1.8308	0.309802	0.00131693
1	3.71173	1.33686	0.234667	0.213277
1	1.66949	1.30916	0.221532	0.000941704
WT	IE	ASA	RPYSR	AAA
no band detected

## Sheet: Fig 4k
min stage	4
max stage	7
Egg Chamber Developmental Staging
		1st Experiment						2nd Experiment						Total
		WT	NE	RPYSR	ASA			WT	NE	RPYSR	ASA			WT	NE	RPYSR	ASA
	Stage						Stage						Stage
	2	0	0	0	0		2	0	0	0	0		2	0	0	0	0
	3	1	2	0	0		3	0	0	0	1		3	1	2	0	1
	4	10	3	1	6		4	7	6	2	3		4	17	9	3	9
	5	14	8	10	11		5	5	9	17	5		5	19	17	27	16
	6	3	4	2	0		6	1	1	3	2		6	4	5	5	2
	7	2	4	5	6		7	1	1	1	0		7	3	5	6	6
	8	0	0	2	3		8	0	0	0	0		8	0	0	2	3
	9	0	0	0	0		9	0	0	1	0		9	0	0	1	0
	Total (4 - 7)	29	19	18	23		Total (4 - 7)	14	17	23	10		Total (4 - 7)	43	36	41	33
Quantification of egg chambers defects
	Absolute
	1st Experiment						2nd Experiment						Total
	UAS_LGL_X	Total	OK	ML			UAS_LGL_X	Total	OK	ML			UAS_LGL_X	Total	OK	ML
	WT	29	25	4			WT	14	14	0			WT	43	39	4
	NE	19	2	17			NE	17	1	16			NE	36	3	33
	RPYSR	18	0	18			RPYSR	23	0	23			RPYSR	41	0	41
	ASA	23	20	3			ASA	10	10	0			ASA	33	30	3
	Percentage of defects over total number egg chambers between developmental stages 4-7
	1st Experiment						2nd Experiment
	UAS_LGL_X	OK	ML				UAS_LGL_X	OK	ML
	WT	0.862069	0.137931				WT	1	0
	NE	0.105263	0.894737				NE	0.0588235	0.941176
	RPYSR	0	1				RPYSR	0	1
	ASA	0.869565	0.130435				ASA	1	0
