# Supplementary material for: Capture, mutual inhibition and release mechanism for aPKC–Par6 and its multisite polarity substrate Lgl
Source: Nat Struct Mol Biol. 2025 Jan 6;32(4):729–39. doi: 10.1038/s41594-024-01425-0 (PMC11996676; doi:10.1038/s41594-024-01425-0)
Supplement: Supplementary file 10 — Statistical source data. [file 41594_2024_1425_MOESM10_ESM.xlsx]

## Sheet: Fig 5b
Volume	Volume	Volume	Volume	Volume	Volume
2706162	2784703	4137072	1.63121e+06	100041	24918		Llgl2
1803624	1.39334e+06	2.50808e+06	902910	128716	15729.6		Myc
1.66299e+06	1.66424e+06	1.53385e+06	1.61766e+06	1.5469e+06	1.01742e+06		FLAG
1.62728	1.67326	2.69718	1.00837	0.064672	0.0244913
1.08456	0.837223	1.63516	0.558157	0.0832089	0.0154603
buffer	Cdc42	Crb	Cdc42+Crb	ATP	ATP+Cdc42+Crb
1	1.02826	1.65748	0.619666	0.0397423	0.0150504	aPKC
1	0.771944	1.50766	0.514637	0.0767211	0.0142548	Par6
Lane 8	Lane 9	Lane 10	Lane 11	Lane 12	Lane 13
Volume	Volume	Volume	Volume	Volume	Volume
6.37532e+06	6.25706e+06	6797543	7.17634e+06	5784234	5.96886e+06		Llgl2
7537542	6.27905e+06	5.72561e+06	3568838	2015335	1.42807e+06		Myc
3.73621e+06	3.30645e+06	3075361	868344	1408253	515599		FLAG
1.1823	1.00352	0.842306	0.497306	0.348419	0.239254
0.586042	0.528435	0.452422	0.121001	0.243464	0.0863815
buffer	Cdc42	Crb	Cdc42+Crb	ATP	ATP+Cdc42+Crb
1	0.848783	0.712431	0.420626	0.294696	0.202363	aPKC
1	0.901701	0.771997	0.206471	0.415438	0.147398	Par6
Volume	Volume	Volume	Volume	Volume	Volume
118120181	132012387	125335373	124579971	107170293	100252434		Llgl2
74401700	56829465	93668758	31258421	9127372	3939507		Myc
69247848	38364322	87962444	27925695	24553245	6590129		FLAG
0.629881	0.430486	0.747345	0.25091	0.085167	0.0392959
0.586249	0.290612	0.701817	0.224159	0.229105	0.0657354
buffer	Cdc42	Crb	Cdc42+Crb	ATP	ATP+Cdc42+Crb
1	0.68344	1.18649	0.398346	0.135211	0.0623862	aPKC
1	0.495713	1.19713	0.382361	0.390798	0.112129	Par6
