# Supplementary material for: Capture, mutual inhibition and release mechanism for aPKC–Par6 and its multisite polarity substrate Lgl
Source: Nat Struct Mol Biol. 2025 Jan 6;32(4):729–39. doi: 10.1038/s41594-024-01425-0 (PMC11996676; doi:10.1038/s41594-024-01425-0)
Supplement: Supplementary file 13 — Statistical source data. [file 41594_2024_1425_MOESM13_ESM.xlsx]

## Sheet: Fig Ext 3c
slide	intact ZO1	partial ZO1	loss of ZO1
S3A-NoDox1	65	24	17
S3A-NoDox2	59	38	17
S3A-NoDox3	71	13	7
	195	75	41	311
	0.62701	0.241158	0.131833
RPYSR-NoDox1	93	21	2
RPYSR-NoDox2	82	22	10
RPYSR-NoDox3	80	26	0
	255	69	12	336
	0.758929	0.205357	0.0357143
AxA-NoDox1	53	29	13
AxA-NoDox2	39	31	11
AxA-NoDox3	71	18	26
	163	78	50	291
	0.560137	0.268041	0.171821
S3A-Dox1	0	0	103
S3A-Dox2	0	2	92
S3A-Dox3	0	1	114
	0	3	309	312
	0	0.00961538	0.990385
RPYSR-Dox1	0	1	123
RPYSR-Dox2	0	2	102
RPYSR-Dox3	0	7	108
	0	10	333	343
	0	0.0291545	0.970845
AxA-Dox1	0	3	118
AxA-Dox2	0	2	120
AxA-Dox3	4	3	90
	4	8	328	340
	0.0117647	0.0235294	0.964706
