# Supplementary material for: Capture, mutual inhibition and release mechanism for aPKC–Par6 and its multisite polarity substrate Lgl
Source: Nat Struct Mol Biol. 2025 Jan 6;32(4):729–39. doi: 10.1038/s41594-024-01425-0 (PMC11996676; doi:10.1038/s41594-024-01425-0)
Supplement: Supplementary file 15 — Statistical source data. [file 41594_2024_1425_MOESM15_ESM.xlsx]

## Sheet: Fig Ext 4a-b
Ref Band	Lane 1	Lane 2	Lane 3	Lane 4	Lane 5	Lane 6	Lane 7	Lane 8	Lane 9	Lane 10	Lane 11	Lane 12	Lane 13	Lane 14	Lane 15
Number	Volume	Volume	Volume	Volume	Volume	Volume	Volume	Volume	Volume	Volume	Volume	Volume	Volume	Volume	Volume
1	6.94909e+06	7.46445e+06	6923162	8786237	1.0338e+07	7.31097e+06	11664399	10175861	12628739	9084275	13825429	1.44578e+07	1.34812e+07	14918339	15648898		GFP
2	2445360	1.19698e+06	1002247	1356124	1.11431e+06	3089356	3722779	2283516	3571891	714768	5107541	1.95081e+06	953677	1.032e+06	100250		Myc
3	4449842	3.17905e+06	1.87916e+06	2.282e+06	3194652	6.02443e+06	8499561	4420936	8215863	1492869	9086560	4629972	2115092	3.01706e+06	634914		FLAG
	0.351897	0.160358	0.144767	0.154346	0.107788	0.422564	0.319157	0.224405	0.282838	0.0786819	0.369431	0.134932	0.070741	0.0691766	0.00640622
	0.640349	0.425892	0.271432	0.259725	0.309019	0.824026	0.728675	0.434453	0.650569	0.164336	0.657235	0.320241	0.156891	0.202239	0.0405724
aPKC	1	0.455695	0.411391	0.438613	0.306305	1	0.755287	0.531056	0.669338	0.186201	1	0.365242	0.191486	0.187252	0.0173408
Par6	1	0.665093	0.423881	0.405598	0.482579	1	0.884287	0.527233	0.789501	0.19943	1	0.487254	0.238714	0.307711	0.061732
Ref Band	Lane 1	Lane 2	Lane 3	Lane 4	Lane 5	Lane 6	Lane 7	Lane 8	Lane 9	Lane 10	Lane 11	Lane 12	Lane 13	Lane 14	Lane 15
Number	Volume	Volume	Volume	Volume	Volume	Volume	Volume	Volume	Volume	Volume	Volume	Volume	Volume	Volume	Volume
1	1.26262e+06	963826	1.06692e+06	1284734	945289	852412	872691	613088	1.23616e+06	882319	1.09816e+06	1.05072e+06	963019	995029	1.05093e+06		GFP
2	3.31903e+06	1.55898e+06	565821	1.33651e+06	858706	1.02953e+06	1.30823e+06	610141	747624	678642	2.35584e+06	1018793	423247	351312	8466		Myc
3	3567706	938942	1.18269e+06	712992	791949	715146	1.0438e+06	496378	448409	527500	2.73736e+06	891651	158578	107482	10982		FLAG
	2.6287	1.61749	0.530332	1.0403	0.908406	1.20778	1.49908	0.995193	0.604794	0.769157	2.14526	0.969612	0.4395	0.353067	0.00805572
	2.82565	0.974182	1.10851	0.554973	0.837785	0.838967	1.19607	0.809636	0.362743	0.597857	2.49268	0.848608	0.164667	0.108018	0.0104498
aPKC	1	0.61532	0.201747	0.395747	0.345573	1	1.24118	0.823982	0.500746	0.636833	1	0.451979	0.20487	0.16458	0.00375512
Par6	1	0.344764	0.392304	0.196406	0.296493	1	1.42565	0.96504	0.432368	0.712611	1	0.340441	0.0660604	0.0433343	0.0041922
Ref Band	Lane 1	Lane 2	Lane 3	Lane 4	Lane 5	Lane 6	Lane 7	Lane 8	Lane 9	Lane 10	Lane 11	Lane 12	Lane 13	Lane 14	Lane 15
Number	Volume	Volume	Volume	Volume	Volume	Volume	Volume	Volume	Volume	Volume	Volume	Volume	Volume	Volume	Volume
1	20244978	2.04798e+07	1.80905e+07	25442610	29606703	2.17457e+07	2.43503e+07	2.24337e+07	22525000	21662106	21629145	2.49875e+07	1.80298e+07	2.05389e+07	1.89743e+07		GFP
2	4629617	4.23405e+06	1185214	4055182	4629860	2973441	3.03178e+06	2.71784e+06	1947950	1.67838e+06	3.95675e+06	2.19386e+06	1.64578e+06	1054974	101329		Myc
3	3.42219e+06	2.57497e+06	1482257	3.82264e+06	4.95318e+06	5051543	5.15294e+06	2.93718e+06	1.75063e+06	946898	2.67785e+06	1.65055e+06	294797	151982	3325		FLAG
	0.22868	0.206742	0.0655159	0.159385	0.156379	0.136737	0.124507	0.12115	0.0864795	0.07748	0.182936	0.0877983	0.0912808	0.0513647	0.00534034
	0.169039	0.125732	0.0819358	0.150246	0.167299	0.232301	0.211618	0.130927	0.0777195	0.0437122	0.123807	0.0660551	0.0163505	0.00739969	0.000175237
aPKC	1	0.904069	0.286496	0.696981	0.683833	1	0.910558	0.886008	0.632451	0.566635	1	0.479939	0.498976	0.280779	0.0291924
Par6	1	0.743804	0.484715	0.888822	0.989708	1	0.910963	0.56361	0.334564	0.188171	1	0.533531	0.132064	0.0597678	0.0014154
Ref Band	Lane 1	Lane 2	Lane 3	Lane 4	Lane 5	Lane 6	Lane 7	Lane 8	Lane 9	Lane 10	Lane 11	Lane 12	Lane 13	Lane 14	Lane 15
Number	Volume	Volume	Volume	Volume	Volume	Volume	Volume	Volume	Volume	Volume	Volume	Volume	Volume	Volume	Volume
1	1119882	785828	924816	1159629	1.01568e+06	995163	1135231	961634	853561	651118	1619889	1.01151e+06	1.17457e+06	699873	795257		GFP
2	4.00969e+06	697485	2.5873e+06	1.95489e+06	2.47445e+06	1.04833e+07	5.38398e+06	2.4944e+06	2.61472e+06	1.64774e+06	12545300	2.52202e+06	2.2844e+06	521357	250471		Myc
3	1.40418e+07	4.50481e+06	7.6258e+06	11273079	8.02114e+06	15322660	9.24653e+06	13239808	8.00429e+06	5.57257e+06	48173156	9.94344e+06	1.05507e+07	972535	569331		FLAG
	3.58046	0.88758	2.79764	1.68579	2.43625	10.5343	4.74263	2.59392	3.0633	2.53063	7.74454	2.49332	1.94487	0.744931	0.314956
	12.5386	5.73256	8.24575	9.72128	7.89734	15.3971	8.14506	13.768	9.37752	8.55845	29.7386	9.83028	8.98256	1.38959	0.715908
aPKC	1	0.247896	0.781363	0.470831	0.680431	1	0.450209	0.246236	0.290794	0.240229	1	0.321946	0.251128	0.0961879	0.0406682
Par6	1	0.457192	0.657629	0.775307	0.629841	1	0.528999	0.894195	0.609043	0.555847	1	0.330557	0.302051	0.0467268	0.0240734

## Sheet: Fig Ext 4e-f
Ref Band	Lane 1	Lane 2	Lane 3	Lane 4	Lane 5	Lane 6	Lane 7	Lane 8	Lane 9	Lane 10	Lane 11	Lane 12	Lane 13	Lane 14	Lane 15
Number	Volume	Volume	Volume	Volume	Volume	Volume	Volume	Volume	Volume	Volume	Volume	Volume	Volume	Volume	Volume
1	23770454	24272168	22747415	2.08633e+07	2.1914e+07	23813656	17510536	18768618	1.23759e+07	1.93565e+07	2.66414e+07	22306792	23211652	25889726	24495713		GFP
2	2.4428e+07	5.07137e+06	7.33512e+06	4.32252e+06	3.10496e+06	2.21131e+07	5.3335e+06	3773791	4.2596e+06	2.97037e+06	22916174	6348894	3.81401e+06	1.23709e+06	891066		Myc
3	17249006	6.05019e+06	3.69495e+06	5.04258e+06	3931850	15670845	5.11621e+06	4.67433e+06	3.99762e+06	4.21579e+06	1.72324e+07	3.00496e+06	2.59126e+06	560403	370460		FLAG
	1.02766	0.208938	0.32246	0.207183	0.141688	0.928588	0.304588	0.201069	0.344185	0.153456	0.860172	0.284617	0.164314	0.047783	0.0363764
	0.725649	0.249264	0.162434	0.241696	0.179421	0.658061	0.292179	0.24905	0.323016	0.217797	0.646827	0.13471	0.111636	0.0216458	0.0151235
aPKC	1	0.203314	0.31378	0.201606	0.137874	1	0.328012	0.216532	0.370654	0.165257	1	0.330884	0.191025	0.0555505	0.0422897
Par6	1	0.343506	0.223846	0.333075	0.247257	1	0.444	0.378461	0.490861	0.330967	1	0.208264	0.172591	0.0334646	0.023381
Ref Band	Lane 1	Lane 2	Lane 3	Lane 4	Lane 5	Lane 6	Lane 7	Lane 8	Lane 9	Lane 10	Lane 11	Lane 12	Lane 13	Lane 14	Lane 15
Number	Volume	Volume	Volume	Volume	Volume	Volume	Volume	Volume	Volume	Volume	Volume	Volume	Volume	Volume	Volume
1	23518600	2.74848e+07	2.07529e+07	18314348	15211057	1.54241e+07	1.61172e+07	17194164	16673379	1.74191e+07	25861800	2.07555e+07	26541814	2.23115e+07	21744074		GFP
2	1.92329e+07	7.27389e+06	4.81586e+06	2326559	2.36507e+06	17547303	6308741	4.1835e+06	1.99592e+06	4.56671e+06	1.43689e+07	3290824	1889527	533157	189191		Myc
3	16399320	8914980	5.76824e+06	4092650	3.5208e+06	1.81517e+07	8617400	3820467	2.80714e+06	3.80857e+06	17095258	2.75763e+06	1.23595e+06	626579	218755		FLAG
	0.817773	0.264651	0.232058	0.127035	0.155484	1.13765	0.391429	0.243309	0.119707	0.262167	0.555604	0.158552	0.0711906	0.0238961	0.00870081
	0.697292	0.32436	0.277949	0.223467	0.231463	1.17684	0.53467	0.222196	0.16836	0.218643	0.661024	0.132863	0.0465661	0.0280833	0.0100604
aPKC	1	0.323625	0.283768	0.155342	0.190131	1	0.344066	0.213869	0.105223	0.230445	1	0.285369	0.128132	0.0430092	0.0156601
Par6	1	0.465171	0.398612	0.320478	0.331946	1	0.454328	0.188807	0.143061	0.185788	1	0.200995	0.0704454	0.0424845	0.0152195
